# Supplementary material for: Characterization of the First SARS-CoV-2 Isolates from Aotearoa New Zealand as Part of a Rapid Response to the COVID-19 Pandemic
Source: Viruses. 2022 Feb 10;14(2):366. doi: 10.3390/v14020366 (PMC8877023; doi:10.3390/v14020366)
Supplement: Supplementary file 1 [file viruses-14-00366-s001.zip]

Archive with 1 entries (1 files):
- viruses-1584175-supplementary.pdf
